# Supplementary material for: Radiomic and Clinical Model in the Prognostic Evaluation of Adenoid Cystic Carcinoma of the Head and Neck
Source: Cancers (Basel). 2024 Nov 23;16(23):3926. doi: 10.3390/cancers16233926 (PMC11640122; doi:10.3390/cancers16233926)
Supplement: Supplementary file 1 [file cancers-16-03926-s001.zip]

Archive with 1 entries (1 files):
- cancers-3301178-supplementary.pdf
